# Supplementary material for: Treatment of the bone marrow stromal stem cell supernatant by nasal administration—a new approach to EAE therapy
Source: Stem Cell Res Ther. 2019 Nov 15;10:325. doi: 10.1186/s13287-019-1423-6 (PMC6858701; doi:10.1186/s13287-019-1423-6)
Supplement: Supplementary file 2 — Additional file 2: Table S1. Antibody used in the flow cytometry. [file 13287_2019_1423_MOESM2_ESM.xlsx]

## Sheet: Sheet1
Table 1
Anyibody used in the flow cytometry
Antibody	Fluorochrome	Company	Clone
anti-mouse-CD45R	PerCP	BD Bioscience
anti-mouse-GM-CSF	PE	BD Bioscience
anti-mouse-IL-10	APC	Biolegend
anti-mouse-IL-4	PE	Biolegend
anti-mouse-IL-17	APC	eBioscience
anti-mouse-CD25	PE	Biolegend
anti-mouse-Foxp3	APC	Biolegend
anti-mouse-IFN-γ	PE-Cy7	eBioscience
anti-mouse-CD29	FITC	Biolegend	Clones HMβ1-1
anti-mouse-CD34	PE	eBioscience	Clones HM34
anti-mouse-CD44	PerCP	eBioscience	Clones IM7
anti-mouse-Sca-1	APC	Biolegend	Clones D7
anti-mouse-CD90.2	PE-Cy7	Biolegend	Clones 30-H12
anti-mouse-CD31	FITC	eBioscience	Clones 390
anti-mouse-CD117	APC	eBioscience	Clones 2B8
