# Supplementary material for: Treatment of the bone marrow stromal stem cell supernatant by nasal administration—a new approach to EAE therapy
Source: Stem Cell Res Ther. 2019 Nov 15;10:325. doi: 10.1186/s13287-019-1423-6 (PMC6858701; doi:10.1186/s13287-019-1423-6)
Supplement: Supplementary file 3 — Additional file 3: Table S2. BMSC supernatant Ameliorated EAE Clinical Course. [file 13287_2019_1423_MOESM3_ESM.xlsx]

## Sheet: Sheet1
Table 2 BMSC supernatant Ameliorated EAE Clinical Course
	Incidence ▲	Mean day of onset ※	Mean Max score #
Control	100% (14/14)	12 ± 0.8	2.6 ± 0.4
BMSC supernatant	64% (9/14)	17 ± 0.5	0.9 ± 0.2
▲ The number of mice that schieved a score of 0.5 (weak tail) in the experimental group.
※ The average day of of onset (an EAE score of 0.5 ± SEM).
# The average of the maximum EAE score for each individal mouse (± SEM).
